# Supplementary material for: Challenges and Potential of Antibody–Drug Conjugates as Prospective Tuberculosis Therapeutics
Source: Microorganisms. 2025 Sep 24;13(10):2234. doi: 10.3390/microorganisms13102234 (PMC12566324; doi:10.3390/microorganisms13102234)
Supplement: Supplementary file 1 [file microorganisms-13-02234-s001.zip]

Archive with 3 entries (3 files):
- Foreman_MtbADC_IMGT_Table S1.pdf
- Foreman_MtbADC_KABAT_Table S2.pdf
- Foreman_MtbADC_Supplementary S1.pdf
